# Supplementary material for: Policosanol alleviates chronic stress-induced growth impairment via gut microbiota-metabolite interactions: insights from 16S rRNA sequencing and LC-MS metabolomics
Source: Front Nutr. 2026 Jan 5;12:1685003. doi: 10.3389/fnut.2025.1685003 (PMC12812650; doi:10.3389/fnut.2025.1685003)
Supplement: Supplementary file 1 [file Data_Sheet_1.zip]

Archive with 21 entries (19 files):
- Data sheet/
- Data sheet/correlation_spearmanr.xls
- Data sheet/figure20251111/
- Data sheet/figure20251111/Fig1.tif
- Data sheet/figure20251111/Fig2.tif
- Data sheet/figure20251111/Fig3.tif
- Data sheet/figure20251111/Fig4.tif
- Data sheet/figure20251111/Fig5-1.tif
- Data sheet/figure20251111/Fig5-2.tif
- Data sheet/figure20251111/Fig6-1.tif
- Data sheet/figure20251111/Fig6-2.tif
- Data sheet/figure20251111/Fig7-1.tif
- Data sheet/figure20251111/Fig7-2.tif
- Data sheet/figure20251111/Fig8-1.tif
- Data sheet/figure20251111/Fig8-2.tif
- Data sheet/figure20251111/Fig8-3.tif
- Data sheet/figure20251111/Fig9.tif
- Data sheet/figure20251111/figure legend.docx
- Data sheet/pvalue_spearmanr.xls
- Data sheet/S5-Spearman correlation coefficients.tiff
- Data sheet/Supplementary materials.docx
