# Supplementary material for: Policosanol alleviates chronic stress-induced growth impairment via gut microbiota-metabolite interactions: insights from 16S rRNA sequencing and LC-MS metabolomics
Source: Front Nutr. 2026 Jan 5;12:1685003. doi: 10.3389/fnut.2025.1685003 (PMC12812650; doi:10.3389/fnut.2025.1685003)
Supplement: Supplementary file 1 [file Data_Sheet_1.zip › Data sheet/correlation_spearmanr.xls]

name	g__Akkermansia	g__Blautia	g__norank_f__norank_o__Clostridia_UCG-014	g__unclassified_f__Lachnospiraceae	g__Ruminococcus	g__Roseburia	g__Lachnospiraceae_NK4A136_group	g__norank_f__Desulfovibrionaceae	g__Ruminococcus_torques_group	g__UCG-005	g__Allobaculum	g__norank_f__Oscillospiraceae	g__Colidextribacter	g__Phascolarctobacterium	g__Butyrivibrio	g__Romboutsia	g__norank_f__Muribaculaceae	g__Lachnoclostridium	g__Desulfovibrio	g__norank_f__Lachnospiraceae	g__Christensenellaceae_R-7_group	g__Clostridium_sensu_stricto_1	g__norank_f__Erysipelotrichaceae	g__norank_f__Eubacterium_coprostanoligenes_group	g__Bacteroides	g__Marvinbryantia	g__Lachnospiraceae_UCG-010	g__norank_f__norank_o__RF39	g__Candidatus_Stoquefichus	g__Helicobacter
Octadecyl ferulate	-0.300309597523	0.19298245614	-0.160041322309	-0.174406604747	0.24871001032	-0.384932920537	0.510835913313	0.285861713106	0.141382868937	0.395252837977	-0.655992085577	-0.0732714138287	0.271413828689	0.15995872033	0.19617968541	-0.350025859759	0.180598555212	-0.106350039986	0.015479876161	0.287925696594	0.34778121775	-0.183040722414	-0.17862676619	-0.312693498452	0.653250773994	0.279669762642	0.339525283798	0.176561716869	0.205366357069	0.451213276444
METHOPRENE (S)	-0.382868937049	0.207430340557	-0.427465209263	-0.164086687307	0.38080495356	-0.529411764706	0.510835913313	0.432404540764	0.0381836945304	0.384932920537	-0.420454769811	0.124871001032	0.597523219814	0.329205366357	0.153846174348	-0.334537989858	0.417956656347	-0.109447613966	-0.0691434468524	0.420020639835	0.638802889577	-0.191313749416	0.230252999192	0.0443756449948	0.839009287926	0.397316821465	0.401444788442	0.264326312974	0.104231166151	0.619514796033
Palmitic acid	-0.219814241486	0.386996904025	-0.19204958677	-0.197110423117	0.246646026832	-0.374613003096	0.351909184727	0.184726522188	0.190918472652	0.506707946336	-0.582644939001	-0.0608875128999	0.269349845201	0.256965944272	0.0330407891218	-0.547238069829	0.188854489164	0.0	-0.230134158927	0.261093911249	0.40350877193	-0.321613924694	-0.150748600368	-0.256965944272	0.581011351909	0.43653250774	0.320949432405	0.254001066374	0.312693498452	0.483221540906
MG(i-16:0/0:0/0:0)	-0.38080495356	-0.128998968008	-0.109447613966	-0.141382868937	0.583075335397	-0.232198142415	0.411764705882	0.401444788442	-0.271413828689	0.345717234262	-0.443182054666	0.12693498452	0.597523219814	0.254901960784	0.540010397209	-0.273619034915	0.265221878225	-0.474961343625	-0.12693498452	0.265221878225	0.333333333333	0.0423992633841	0.150748600368	-0.110423116615	0.655314757482	-0.062951496388	0.141382868937	0.223025326572	-0.213622291022	0.805369234843
Secodemethylclausenamide	-0.335397316821	0.261093911249	-0.262261263654	-0.09391124871	0.33746130031	-0.420020639835	0.581011351909	0.219814241486	0.0980392156863	0.316821465428	-0.65702514398	-0.0216718266254	0.318885448916	0.00928792569659	0.144553452408	-0.37583897626	0.139318885449	-0.0154878699008	-0.0361197110423	0.318885448916	0.353973168215	-0.251293195179	-0.0887971207647	-0.153766769866	0.53560371517	0.273477812178	0.345717234262	0.130098107167	0.168214654283	0.387196747521
Cinncassiol C2	-0.104231166151	0.0113519091847	-0.37687150092	-0.188854489164	0.242518059856	-0.246646026832	0.605779153767	0.207430340557	0.0670794633643	0.124871001032	-0.691116071262	0.0216718266254	0.372549019608	0.0918472652219	0.265358837634	-0.310789922677	0.223942208462	-0.248838443073	0.21568627451	0.349845201238	0.0670794633643	-0.0837643983931	-0.136293255127	-0.329205366357	0.649122807018	0.0835913312693	0.199174406605	-0.144553452408	-0.00103199174407	0.456375899744
Methyl 16-hydroxyhexadecanoate	-0.397316821465	0.0918472652219	-0.363448680339	-0.186790505676	0.597523219814	-0.444788441692	0.486068111455	0.333333333333	-0.0381836945304	0.49226006192	-0.410124185786	0.0423116615067	0.484004127967	0.275541795666	0.37893655024	-0.245740869093	0.453044375645	-0.289106904815	-0.0237358101135	0.259029927761	0.609907120743	-0.185108979165	0.18172434017	-0.102167182663	0.818369453044	0.279669762642	0.446852425181	0.257098640354	0.0361197110423	0.616417222053
5alpha-Androstane-3beta,17beta-diol	-0.345717234262	0.139318885449	-0.417139962662	-0.147574819401	0.434468524252	-0.510835913313	0.564499484004	0.345717234262	0.031991744066	0.37048503612	-0.414256419396	-0.0546955624355	0.43653250774	0.254901960784	0.249870967733	-0.235415622493	0.345717234262	-0.162106371629	0.0815273477812	0.368421052632	0.572755417957	-0.152016871158	0.19411463609	-0.139318885449	0.816305469556	0.33746130031	0.432404540764	0.127000533187	0.128998968008	0.515229805368
Medicoside G	-0.250773993808	0.325077399381	-0.19308211143	-0.261093911249	0.376676986584	-0.508771929825	0.292053663571	0.213622291022	0.0980392156863	0.399380804954	-0.448347346678	-0.203302373581	0.199174406605	0.164086687307	0.146618501728	-0.250903492393	0.232198142415	-0.168301519589	-0.0980392156863	0.170278637771	0.38080495356	-0.247156681678	0.0443985603824	-0.128998968008	0.597523219814	0.316821465428	0.556243550052	0.0402684617421	0.205366357069	0.311822447337
Cyclopamine	-0.256965944272	0.376676986584	-0.259163689674	-0.209494324045	0.145510835913	-0.199174406605	0.395252837977	0.28173374613	0.267285861713	0.364293085655	-0.655992085577	0.0856553147575	0.327141382869	0.0608875128999	0.0443985603824	-0.424367635283	0.135190918473	0.0351058384419	-0.0237358101135	0.368421052632	0.256965944272	-0.240951911427	-0.348993335099	-0.366357069143	0.560371517028	0.391124871001	0.329205366357	0.170366568909	0.302373581011	0.440888029844
Pinometostat	-0.0732714138287	0.0588235294118	-0.156943748328	0.00103199174407	0.323013415893	-0.409700722394	0.578947368421	-0.0113519091847	-0.0299277605779	0.261093911249	-0.609504457466	-0.0959752321981	0.190918472652	0.168214654283	0.103252466006	-0.499741935467	0.298245614035	-0.111512663286	-0.128998968008	0.230134158927	0.306501547988	-0.39400291096	0.109447613966	-0.0299277605779	0.50257997936	0.296181630547	0.0980392156863	0.246773393753	0.100103199174	0.343830711798
Thr Ile Gln Phe Ile	0.0794633642931	0.0546955624355	-0.118740335906	0.166150670795	0.157894736842	-0.457172342621	0.246646026832	-0.0753353973168	0.201238390093	0.430340557276	-0.524793668462	-0.33746130031	0.015479876161	0.463364293086	-0.00619514796033	-0.75787310048	0.234262125903	-0.141455878428	-0.329205366357	0.110423116615	0.15995872033	-0.342296492199	-0.0681466275636	-0.358101135191	0.481940144479	0.234262125903	0.0402476780186	0.200309784051	0.275541795666	0.319050119957
Proscillaridin	0.459236326109	-0.343653250774	-0.112545187946	0.104231166151	-0.261093911249	0.308565531476	-0.19298245614	-0.415892672859	-0.0113519091847	-0.31475748194	0.313016695953	0.102167182663	-0.273477812178	-0.199174406605	-0.123902959207	0.0722767262039	0.147574819401	-0.0278781658215	0.389060887513	-0.0835913312693	-0.325077399381	0.0486040336355	0.0237480671813	0.110423116615	-0.467492260062	-0.298245614035	-0.479876160991	-0.127000533187	-0.110423116615	-0.466701146345
4-Amino-3-hydroxybutyrate	-0.38080495356	0.360165118679	-0.293237003456	-0.00515995872033	0.0546955624355	-0.461300309598	0.211558307534	0.28173374613	0.329205366357	0.395252837977	-0.0516529201242	-0.46955624355	0.046439628483	0.277605779154	-0.0278781658215	-0.210635030651	-0.0959752321981	0.125968008527	-0.108359133127	0.184726522188	0.37048503612	0.0486040336355	0.0289106904815	-0.583075335397	0.560371517028	0.38080495356	0.521155830753	-0.207537456671	0.376676986584	0.311822447337
All-trans-13,14-dihydroretinol	-0.195046439628	-0.00515995872033	-0.153846174348	-0.104231166151	0.318885448916	-0.19298245614	0.560371517028	0.164086687307	-0.0526315789474	0.131062951496	-0.680785487237	0.0175438596491	0.372549019608	0.0278637770898	0.342798187138	-0.447083177804	0.230134158927	-0.270521460934	0.0237358101135	0.209494324045	0.110423116615	-0.170631181912	-0.119772860566	-0.213622291022	0.560371517028	0.0423116615067	0.046439628483	0.128033057847	-0.0753353973168	0.545173020509
Estriol	-0.213622291022	0.217750257998	-0.388229272181	-0.174406604747	0.172342621259	-0.34778121775	0.609907120743	0.308565531476	0.195046439628	0.203302373581	-0.722107823336	0.145510835913	0.417956656347	0.155830753354	0.109447613966	-0.306659824036	0.205366357069	-0.037170887762	0.124871001032	0.318885448916	0.267285861713	-0.226474114174	-0.316985070637	-0.24871001032	0.68008255934	0.298245614035	0.277605779154	0.103252466006	0.14963880289	0.414042388682
3-Methyl-5-propyl-2-furanundecanoic acid	-0.310629514964	0.046439628483	-0.113577712606	-0.448916408669	0.597523219814	-0.329205366357	0.473684210526	0.320949432405	-0.273477812178	0.411764705882	-0.434917587446	0.172342621259	0.484004127967	0.205366357069	0.393391895481	-0.131130631827	0.446852425181	-0.3748064516	-0.0670794633643	0.254901960784	0.508771929825	-0.199586776418	0.216830178612	0.0650154798762	0.698658410733	0.238390092879	0.353973168215	0.258131165014	-0.09391124871	0.628807517974
Kiwiionoside	-0.236326109391	0.285861713106	-0.211667555311	-0.221878224974	0.302373581011	-0.217750257998	0.461300309598	0.180598555212	0.077399380805	0.203302373581	-0.658058202382	0.0877192982456	0.279669762642	-0.141382868937	0.134228205807	-0.281879232195	0.137254901961	-0.0856995467846	0.0237358101135	0.28173374613	0.153766769866	-0.290590073438	-0.265358837634	-0.199174406605	0.409700722394	0.240454076367	0.316821465428	0.0784718741642	0.135190918473	0.296334577436
Styrene	-0.378740970072	0.331269349845	-0.356221007719	-0.24871001032	0.279669762642	-0.430340557276	0.453044375645	0.356037151703	0.228070175439	0.529411764706	-0.46177710591	-0.112487100103	0.31475748194	0.236326109391	0.135260730467	-0.247805918413	0.197110423117	-0.0154878699008	0.0278637770898	0.395252837977	0.52528379773	-0.0982421956462	0.0289106904815	-0.335397316821	0.764705882353	0.444788441692	0.587203302374	0.0330407891218	0.302373581011	0.496644361487
Cer(d17:1/LTE4)	-0.188854489164	0.203302373581	-0.203407358031	-0.349845201238	0.486068111455	-0.494324045408	0.277605779154	0.308565531476	-0.120743034056	0.353973168215	-0.288223294293	-0.184726522188	0.318885448916	0.362229102167	0.260196214334	-0.174496667549	0.180598555212	-0.36654625432	-0.0918472652219	0.176470588235	0.37048503612	-0.152016871158	0.0247805918413	-0.285861713106	0.651186790506	0.223942208462	0.38080495356	-0.00309757398017	0.114551083591	0.463603572365
Phenylacetylglutamine	-0.254901960784	0.242518059856	-0.18172434017	-0.405572755418	0.333333333333	-0.386996904025	0.376676986584	0.366357069143	0.0485036119711	0.372549019608	-0.602273048648	0.0340557275542	0.407636738906	0.236326109391	0.248838443073	-0.276716608895	0.250773993808	-0.246773393753	-0.0278637770898	0.230134158927	0.316821465428	-0.16028989816	-0.175529192209	-0.213622291022	0.706914344685	0.223942208462	0.409700722394	0.0918946947449	0.104231166151	0.529685150608
11,14-trans-Eicosadienoic acid	-0.0712074303406	0.157894736842	-0.226122900552	0.0608875128999	0.343653250774	-0.444788441692	0.459236326109	-0.0732714138287	0.122807017544	0.450980392157	-0.655992085577	-0.141382868937	0.14963880289	0.230134158927	0.0774393495041	-0.707279392138	0.287925696594	-0.0970573180452	-0.217750257998	0.180598555212	0.327141382869	-0.44157281622	-0.0691791522237	-0.1826625387	0.455108359133	0.277605779154	0.0980392156863	0.315952545977	0.228070175439	0.345895761118
Picrocrocin	-0.242518059856	0.33746130031	-0.37687150092	-0.238390092879	0.265221878225	-0.424148606811	0.566563467492	0.312693498452	0.162022703818	0.300309597523	-0.64876067676	0.131062951496	0.384932920537	0.0897832817337	0.00619514796033	-0.290139429475	0.252837977296	0.0278781658215	0.0361197110423	0.434468524252	0.386996904025	-0.3464330057	-0.18069181551	-0.168214654283	0.653250773994	0.467492260062	0.430340557276	0.136293255127	0.273477812178	0.339700613158
Diepomuricanin A	-0.14963880289	0.0670794633643	-0.143520927748	-0.279669762642	0.349845201238	-0.37048503612	0.438596491228	0.238390092879	-0.120743034056	0.131062951496	-0.483471332363	-0.0835913312693	0.329205366357	0.184726522188	0.281879232195	-0.274651559575	0.236326109391	-0.352090909079	-0.015479876161	0.139318885449	0.166150670795	-0.189245492666	-0.0774393495041	-0.228070175439	0.618163054696	0.114551083591	0.186790505676	0.0134228205807	-0.031991744066	0.461538523045
7-[(1R,2R,3R,5S)-3,5-Dihydroxy-2-[(3S)-3-hydroxyoctyl]cyclopentyl]heptanoylcarnitine	-0.0732714138287	0.00928792569659	0.00206504932011	-0.0113519091847	0.318885448916	-0.306501547988	0.265221878225	-0.0237358101135	-0.046439628483	0.271413828689	-0.362603499272	-0.420020639835	0.0134158926729	0.234262125903	0.282911756855	-0.457408424404	0.0526315789474	-0.324212743257	-0.170278637771	-0.0402476780186	0.0753353973168	-0.143743844156	-0.075374300184	-0.461300309598	0.389060887513	0.0113519091847	0.0361197110423	0.0134228205807	0.062951496388	0.37583897626
Zedoarol	-0.391124871001	0.368421052632	-0.268456411614	-0.362229102167	0.151702786378	-0.428276573787	0.457172342621	0.529411764706	0.211558307534	0.356037151703	-0.588843289416	0.0526315789474	0.415892672859	0.197110423117	0.0918946947449	-0.0826019728044	0.0794633642931	-0.00619514796033	0.0670794633643	0.409700722394	0.382868937049	-0.0341262363824	-0.169334044249	-0.242518059856	0.739938080495	0.37048503612	0.611971104231	-0.0351058384419	0.230134158927	0.455343375084
Cannabichromene	0.120743034056	0.0340557275542	0.038203412422	-0.00103199174407	0.38080495356	-0.360165118679	0.335397316821	-0.162022703818	-0.0299277605779	0.254901960784	-0.737603699374	-0.172342621259	0.0402476780186	0.143446852425	0.17862676619	-0.602994401472	0.211558307534	-0.230252999192	-0.221878224974	-0.0278637770898	0.0402476780186	-0.451914099972	-0.19514716075	-0.0732714138287	0.298245614035	0.0402476780186	0.0030959752322	0.232318048512	0.0877192982456	0.19101706211
Daunosamine	-0.1826625387	0.417956656347	-0.231285523852	-0.174406604747	0.250773993808	-0.358101135191	0.320949432405	0.164086687307	0.201238390093	0.521155830753	-0.501033325205	-0.0608875128999	0.24871001032	0.351909184727	0.019617968541	-0.496644361487	0.139318885449	0.0258131165014	-0.209494324045	0.190918472652	0.465428276574	-0.340228235448	-0.234383097833	-0.312693498452	0.562435500516	0.481940144479	0.265221878225	0.321115169277	0.358101135191	0.456375899744
2-Hydroxy-4-Methoxy-3,5-bis(3-Methylbut-2-enyl)-6-Pentylbenzoic Acid	-0.205366357069	0.145510835913	-0.161073846969	-0.197110423117	0.143446852425	-0.14963880289	0.417956656347	0.28173374613	0.128998968008	0.358101135191	-0.654959027175	0.0732714138287	0.438596491228	0.246646026832	0.219927752592	-0.523490002648	0.242518059856	-0.118740335906	-0.0299277605779	0.34778121775	0.285861713106	-0.0816961416426	-0.0805369234843	-0.213622291022	0.684210526316	0.236326109391	0.135190918473	0.240578245793	0.102167182663	0.689726472917
Selachyl alcohol	-0.211558307534	0.09391124871	-0.205472407351	-0.1826625387	0.306501547988	-0.1826625387	0.318885448916	0.22600619195	0.0216718266254	0.0980392156863	-0.271694359853	-0.199174406605	0.166150670795	-0.0567595459236	0.250903492393	0.0691791522237	0.143446852425	-0.172431618229	0.153766769866	0.240454076367	0.12693498452	-0.00103412837522	0.200309784051	-0.207430340557	0.562435500516	0.197110423117	0.537667698658	-0.272586510255	0.0381836945304	0.262261263654
2alpha-(3-Hydroxypropyl)-1alpha,25-dihydroxy-19-norvitamin D3	-0.104231166151	0.046439628483	0.00826019728044	-0.203302373581	0.360165118679	-0.190918472652	0.279669762642	0.0794633642931	-0.0423116615067	0.209494324045	-0.51136390923	-0.236326109391	0.0567595459236	0.031991744066	0.360351106359	-0.0660815782435	0.0423116615067	-0.353123433739	0.062951496388	0.0423116615067	0.0175438596491	-0.0527405471364	-0.0702116768837	-0.254901960784	0.386996904025	-0.00928792569659	0.33746130031	-0.121837909887	-0.0113519091847	0.254001066374
4-Guanidinobutanoic acid	-0.157894736842	0.302373581011	-0.291171954136	-0.31475748194	0.141382868937	-0.261093911249	0.471620227038	0.393188854489	0.124871001032	0.1826625387	-0.568182121366	0.102167182663	0.442724458204	0.223942208462	0.0691791522237	-0.133195681147	0.168214654283	0.00206504932011	0.114551083591	0.428276573787	0.33746130031	-0.139607330655	-0.0351058384419	-0.0918472652219	0.750257997936	0.457172342621	0.411764705882	0.0485286590226	0.188854489164	0.459473473725
Androst-5-ene-3beta,17beta-diol	-0.312693498452	0.00722394220846	-0.36551372966	-0.0691434468524	0.450980392157	-0.52528379773	0.560371517028	0.24871001032	0.00103199174407	0.463364293086	-0.411157244189	-0.0691434468524	0.415892672859	0.356037151703	0.290139429475	-0.3748064516	0.453044375645	-0.201342308711	-0.0113519091847	0.310629514964	0.616099071207	-0.147880357657	0.336603039178	-0.0485036119711	0.814241486068	0.271413828689	0.323013415893	0.226122900552	0.0588235294118	0.587506531571
Cis-3-Hexenyl pyruvate	-0.33746130031	-0.0423116615067	-0.0309757398017	0.0030959752322	0.31475748194	-0.279669762642	0.240454076367	0.292053663571	-0.0608875128999	0.504643962848	-0.228305906949	-0.178534571723	0.306501547988	0.455108359133	0.302529725396	-0.309757398017	0.164086687307	-0.300464676076	-0.267285861713	0.240454076367	0.40350877193	0.0982421956462	0.336603039178	-0.230134158927	0.611971104231	0.14963880289	0.219814241486	0.18998453745	-0.00103199174407	0.706246867478
Morph	0.00515995872033	0.236326109391	-0.388229272181	-0.09391124871	0.343653250774	-0.496388028896	0.382868937049	0.166150670795	0.118679050568	0.234262125903	-0.49483497479	-0.164086687307	0.265221878225	0.343653250774	0.0588539056231	-0.403717142082	0.217750257998	-0.139390829107	-0.062951496388	0.217750257998	0.250773993808	-0.367115573204	-0.170366568909	-0.335397316821	0.673890608875	0.356037151703	0.292053663571	0.0227155425212	0.273477812178	0.299432151416
Loperamide	-0.0691434468524	0.170278637771	-0.457408424404	0.0546955624355	-0.00722394220846	-0.219814241486	0.21568627451	0.0877192982456	0.308565531476	0.207430340557	-0.196281096472	-0.351909184727	0.128998968008	0.217750257998	0.0103252466006	-0.436757931203	0.124871001032	-0.0980898427052	0.0835913312693	0.343653250774	0.120743034056	0.0175801823788	0.121837909887	-0.514963880289	0.527347781218	0.252837977296	0.213622291022	-0.218895227932	0.246646026832	0.352090909079
para-hydroxyatorvastatin	0.320949432405	-0.211558307534	0.0289106904815	-0.180598555212	0.0257997936017	0.294117647059	-0.236326109391	-0.141382868937	-0.19298245614	-0.184726522188	0.108471132261	0.409700722394	0.0278637770898	-0.205366357069	0.0206504932011	0.0320082644617	0.250773993808	-0.205472407351	0.232198142415	-0.0299277605779	-0.21568627451	-0.129266046903	-0.272586510255	0.153766769866	-0.341589267286	-0.261093911249	-0.415892672859	0.197212210071	-0.114551083591	-0.240578245793
9-Oxo-nonanoic acid	-0.201238390093	0.289989680083	-0.229220474532	-0.147574819401	0.184726522188	-0.533539731682	0.391124871001	0.267285861713	0.104231166151	0.566563467492	-0.378099375309	-0.12693498452	0.261093911249	0.498452012384	-0.0774393495041	-0.343830711798	0.14963880289	-0.0103252466006	-0.195046439628	0.479876160991	0.587203302374	-0.172699438662	0.229220474532	-0.151702786378	0.616099071207	0.53560371517	0.358101135191	0.202374833371	0.345717234262	0.458440949064
Cholylcitrulline	-0.473684210526	-0.0113519091847	0.0536912823229	-0.475748194014	0.448916408669	-0.174406604747	0.382868937049	0.271413828689	-0.31475748194	0.207430340557	-0.0506198617217	0.00515995872033	0.157894736842	-0.172342621259	0.403717142082	0.38100159956	0.267285861713	-0.336603039178	0.157894736842	0.0918472652219	0.382868937049	0.0134436688779	0.321115169277	0.0175438596491	0.405572755418	0.135190918473	0.488132094943	-0.00516262330028	-0.190918472652	0.301497200736
5-Hexyl-2-methylpyridine	-0.219814241486	0.0257997936017	0.119772860566	-0.304437564499	0.529411764706	-0.24871001032	0.368421052632	0.242518059856	-0.244582043344	0.318885448916	-0.47004157313	-0.0835913312693	0.304437564499	0.232198142415	0.482189016246	-0.174496667549	0.131062951496	-0.308724873356	-0.0980392156863	0.0030959752322	0.320949432405	-0.110651736149	-0.0402684617421	-0.128998968008	0.583075335397	0.062951496388	0.195046439628	0.213732604631	-0.0546955624355	0.56375846439
Phosphoramidon	-0.203302373581	-0.0030959752322	-0.281879232195	0.00722394220846	0.353973168215	-0.34778121775	0.34778121775	0.265221878225	-0.0196078431373	0.0216718266254	-0.33677703921	-0.22600619195	0.325077399381	0.09391124871	0.312854971997	-0.283944281515	0.21568627451	-0.344863236458	0.0423116615067	0.1826625387	0.0877192982456	-0.0816961416426	0.0402684617421	-0.316821465428	0.640866873065	0.031991744066	0.240454076367	-0.110480138626	-0.0216718266254	0.409912290042
Alpha-Bisabolol oxide A	-0.0443756449948	0.333333333333	-0.238513196473	0.015479876161	0.110423116615	-0.422084623323	0.300309597523	0.12693498452	0.358101135191	0.440660474716	-0.6239672751	-0.108359133127	0.186790505676	0.488132094943	-0.0598864302832	-0.602994401472	0.145510835913	0.0867320714446	-0.259029927761	0.0835913312693	0.310629514964	-0.383661627208	-0.392359370821	-0.360165118679	0.62435500516	0.440660474716	0.217750257998	0.292204478796	0.384932920537	0.36757877898
1-(2-Furyl)butan-3-one	0.131062951496	-0.0030959752322	-0.0609189549433	-0.00515995872033	-0.0505675954592	-0.0381836945304	-0.242518059856	0.09391124871	-0.0216718266254	-0.15995872033	0.272727418256	0.141382868937	0.0216718266254	-0.139318885449	-0.175529192209	0.115642761926	0.151702786378	0.0578213809631	0.205366357069	0.178534571723	0.0546955624355	-0.0941056821453	-0.00413009864022	0.197110423117	-0.135190918473	0.0216718266254	-0.0588235294118	0.137325779787	0.166150670795	-0.339700613158
