# Supplementary material for: Policosanol alleviates chronic stress-induced growth impairment via gut microbiota-metabolite interactions: insights from 16S rRNA sequencing and LC-MS metabolomics
Source: Front Nutr. 2026 Jan 5;12:1685003. doi: 10.3389/fnut.2025.1685003 (PMC12812650; doi:10.3389/fnut.2025.1685003)
Supplement: Supplementary file 1 [file Data_Sheet_1.zip › Data sheet/pvalue_spearmanr.xls]

name	g__Akkermansia	g__Blautia	g__norank_f__norank_o__Clostridia_UCG-014	g__unclassified_f__Lachnospiraceae	g__Ruminococcus	g__Roseburia	g__Lachnospiraceae_NK4A136_group	g__norank_f__Desulfovibrionaceae	g__Ruminococcus_torques_group	g__UCG-005	g__Allobaculum	g__norank_f__Oscillospiraceae	g__Colidextribacter	g__Phascolarctobacterium	g__Butyrivibrio	g__Romboutsia	g__norank_f__Muribaculaceae	g__Lachnoclostridium	g__Desulfovibrio	g__norank_f__Lachnospiraceae	g__Christensenellaceae_R-7_group	g__Clostridium_sensu_stricto_1	g__norank_f__Erysipelotrichaceae	g__norank_f__Eubacterium_coprostanoligenes_group	g__Bacteroides	g__Marvinbryantia	g__Lachnospiraceae_UCG-010	g__norank_f__norank_o__RF39	g__Candidatus_Stoquefichus	g__Helicobacter
Octadecyl ferulate	0.225959924227	0.442944150825	0.525844906983	0.488838709959	0.319645217778	0.114708026865	0.0302797469912	0.250169593545	0.575754092954	0.104496652622	0.0031141814777	0.772630967436	0.275952384616	0.526061363145	0.435276661402	0.154464831318	0.473289266825	0.674480254756	0.951388022154	0.246614888796	0.157307657142	0.467224768977	0.478214049325	0.206453641744	0.00328564110278	0.261026477068	0.168070834888	0.483398718607	0.413635371402	0.0601774012444
METHOPRENE (S)	0.116832323013	0.408853725959	0.0768199952711	0.515294731034	0.118984336848	0.0238582312797	0.0302797469912	0.0731081920707	0.880430490765	0.114708026865	0.082323528952	0.621525916891	0.00882737442155	0.182211997759	0.542192164829	0.174808800702	0.0843526481198	0.665513450991	0.785147870867	0.0826735672032	0.00432212480295	0.446973472572	0.35799863597	0.861206133673	1.3512662471e-05	0.102535239125	0.0986919132122	0.289176055101	0.680638146314	0.00610711810588
Palmitic acid	0.38079539135	0.112611288783	0.445194377486	0.433057670392	0.323808812938	0.125608248504	0.15210693919	0.463061332918	0.447930670727	0.0318731322605	0.0111664309307	0.810329900897	0.279764220057	0.303309080618	0.89644680494	0.0187483253286	0.452945822378	1.0	0.358253710507	0.295332601634	0.0968096524825	0.193108359509	0.550450551228	0.303309080618	0.0114508540069	0.0701090365778	0.194082235126	0.309117023974	0.206453641744	0.0422064268692
MG(i-16:0/0:0/0:0)	0.118984336848	0.609949626328	0.665513450991	0.575754092954	0.0110924436195	0.353838325425	0.089539147429	0.0986919132122	0.275952384616	0.159953062786	0.0654706842091	0.615726982695	0.00882737442155	0.307345280413	0.020704204356	0.271915244058	0.287484242917	0.0463901447988	0.615726982695	0.287484242917	0.176463196814	0.867334718661	0.550450551228	0.662698430977	0.00315584689648	0.804016756666	0.575754092954	0.373698836497	0.394688457256	5.50845134845e-05
Secodemethylclausenamide	0.173635061168	0.295332601634	0.293100152253	0.710899259288	0.170837640526	0.0826735672032	0.0114508540069	0.38079539135	0.698742483024	0.200204994365	0.00305150361846	0.931979735199	0.197127913889	0.970822376326	0.567132778913	0.124276631977	0.581396209585	0.951362947228	0.886853296916	0.197127913889	0.149551388859	0.314479031507	0.726052538416	0.542403164757	0.0219731216396	0.272172685319	0.159953062786	0.606881895644	0.504632511085	0.112409731187
Cinncassiol C2	0.680638146314	0.964342004075	0.12316286568	0.452945822378	0.332231090905	0.323808812938	0.00771060824932	0.408853725959	0.791425383797	0.621525916891	0.00149207408762	0.931979735199	0.127872686073	0.717002841662	0.287226045414	0.209377710088	0.371686163756	0.319387184788	0.390027025821	0.154692321814	0.791425383797	0.741059739123	0.589708966847	0.182211997759	0.0035583739433	0.741577431572	0.428158031919	0.567132778913	0.99675739728	0.0569480125447
Methyl 16-hydroxyhexadecanoate	0.102535239125	0.717002841662	0.138198462842	0.457989434769	0.00882737442155	0.0643852241037	0.0408334847821	0.176463196814	0.880430490765	0.0379650212832	0.0909512443972	0.867606533579	0.0418255154865	0.268425131389	0.120956462846	0.325644761116	0.0590167068731	0.24459499193	0.925517893714	0.299304842053	0.00719665859498	0.462119381183	0.470488824322	0.686655054168	3.31030704716e-05	0.261026477068	0.0630102910639	0.303050681335	0.886853296916	0.00644267433131
5alpha-Androstane-3beta,17beta-diol	0.159953062786	0.581396209585	0.0850238645203	0.55896959528	0.0715970112603	0.0302797469912	0.0146636130538	0.159953062786	0.899718678289	0.130165606629	0.0874249314393	0.829334833788	0.0701090365778	0.307345280413	0.31731722153	0.347017582807	0.159953062786	0.520446901686	0.747759469794	0.132487156361	0.0129781788345	0.547062489445	0.44022106017	0.581396209585	3.59844173778e-05	0.170837640526	0.0731081920707	0.615543170264	0.609949626328	0.0286522285488
Medicoside G	0.315513395959	0.188084781422	0.442704114234	0.295332601634	0.123372145381	0.0310685384073	0.239601763905	0.394688457256	0.698742483024	0.100600383746	0.0620281937903	0.418446733472	0.428158031919	0.515294731034	0.561547811991	0.315255217467	0.353838325425	0.504409278991	0.698742483024	0.499341096957	0.118984336848	0.322775733341	0.861135118635	0.609949626328	0.00882737442155	0.200204994365	0.0165184030544	0.873950210565	0.413635371402	0.20778831757
Cyclopamine	0.303309080618	0.123372145381	0.299046440457	0.404101935964	0.564540530467	0.428158031919	0.104496652622	0.257375375732	0.28360817851	0.137216716124	0.0031141814777	0.735410412423	0.185132847591	0.810329900897	0.861135118635	0.0792173349541	0.592749811223	0.89001079913	0.925517893714	0.132487156361	0.303309080618	0.335459591727	0.155768110126	0.13483747907	0.0155691221166	0.108499837943	0.182211997759	0.499116261266	0.222629355029	0.0670443012635
Pinometostat	0.772630967436	0.816654203568	0.533990018825	0.99675739728	0.191067883573	0.0913183531314	0.0118184640805	0.964342004075	0.90616049605	0.295332601634	0.00724553860998	0.704812364297	0.447930670727	0.504632511085	0.683488983754	0.03470804415	0.229322411766	0.659559390937	0.609949626328	0.358253710507	0.216063794611	0.105697448397	0.665513450991	0.90616049605	0.0335305470862	0.232716857411	0.698742483024	0.323550961695	0.692689939252	0.162397417676
Thr Ile Gln Phe Ile	0.753956186436	0.829334833788	0.638874982638	0.509950460344	0.531483278471	0.056461625102	0.323808812938	0.766392281348	0.423287669288	0.074642776086	0.0253446943321	0.170837640526	0.951388022154	0.0527858619536	0.980536031606	0.000268700981376	0.349454142981	0.575554942095	0.182211997759	0.662698430977	0.526061363145	0.164403948625	0.788178101873	0.144529289662	0.042835831247	0.349454142981	0.874014777608	0.425475259825	0.268425131389	0.196883768379
Proscillaridin	0.0552156619873	0.162628653517	0.656589618852	0.680638146314	0.295332601634	0.212828705959	0.442944150825	0.0860564803375	0.964342004075	0.203313547718	0.205959851541	0.686655054168	0.272172685319	0.428158031919	0.624253064569	0.775642322247	0.55896959528	0.912562926569	0.110541947058	0.741577431572	0.188084781422	0.848119996631	0.925479532611	0.662698430977	0.050437519451	0.229322411766	0.0438646403688	0.615543170264	0.662698430977	0.0508813406346
4-Amino-3-hydroxybutyrate	0.118984336848	0.142062486324	0.237615008563	0.983787953305	0.829334833788	0.0539904763773	0.399380136169	0.257375375732	0.182211997759	0.104496652622	0.838707416435	0.049293376928	0.854813951687	0.264709728154	0.912562926569	0.401488612145	0.704812364297	0.618441113286	0.668659522985	0.463061332918	0.130165606629	0.848119996631	0.909336908871	0.0110924436195	0.0155691221166	0.118984336848	0.0265656971039	0.408606383027	0.123372145381	0.20778831757
All-trans-13,14-dihydroretinol	0.437986429702	0.983787953305	0.542192164829	0.680638146314	0.197127913889	0.442944150825	0.0155691221166	0.515294731034	0.83569043206	0.604194128104	0.00187115766838	0.944915183513	0.127872686073	0.912607891994	0.163745962054	0.062857945339	0.358253710507	0.277596497161	0.925517893714	0.404101935964	0.662698430977	0.498439951548	0.635940225036	0.394688457256	0.0155691221166	0.867606533579	0.854813951687	0.612650629562	0.766392281348	0.0192916259749
Estriol	0.394688457256	0.385395964378	0.111372436319	0.488838709959	0.494076427877	0.157307657142	0.00719665859498	0.212828705959	0.437986429702	0.418446733472	0.000714386210444	0.564540530467	0.0843526481198	0.53693062309	0.665513450991	0.215814588334	0.413635371402	0.883581330162	0.621525916891	0.197127913889	0.28360817851	0.366159921203	0.19995993669	0.319645217778	0.00189960264389	0.229322411766	0.264709728154	0.683488983754	0.553422892121	0.0876050962279
3-Methyl-5-propyl-2-furanundecanoic acid	0.209625340837	0.854813951687	0.653624736178	0.0616573626261	0.00882737442155	0.182211997759	0.0470641111717	0.194082235126	0.272172685319	0.089539147429	0.0712713025379	0.494076427877	0.0418255154865	0.413635371402	0.106288025194	0.604005772187	0.0630102910639	0.125397466886	0.791425383797	0.307345280413	0.0310685384073	0.427182621573	0.38745663255	0.797715131381	0.00125753391533	0.340779724454	0.149551388859	0.301044558914	0.710899259288	0.00518451357322
Kiwiionoside	0.34510124881	0.250169593545	0.399131046937	0.376225421066	0.222629355029	0.385395964378	0.0539904763773	0.473289266825	0.760167238632	0.418446733472	0.00298986503404	0.729258750734	0.261026477068	0.575754092954	0.59541079013	0.257119229722	0.587061536966	0.735278417511	0.925517893714	0.257375375732	0.542403164757	0.242073618385	0.287226045414	0.428158031919	0.0913183531314	0.336489647364	0.200204994365	0.75693806487	0.592749811223	0.232464222429
Styrene	0.121164225864	0.179322144399	0.146801987015	0.319645217778	0.261026477068	0.074642776086	0.0590167068731	0.147025547648	0.362700208495	0.0238582312797	0.0537103813954	0.656756563051	0.203313547718	0.34510124881	0.592557039441	0.321465100505	0.433057670392	0.951362947228	0.912607891994	0.104496652622	0.0251835915596	0.698146479015	0.909336908871	0.173635061168	0.000218793097694	0.0643852241037	0.0104025577272	0.89644680494	0.222629355029	0.0360292808106
Cer(d17:1/LTE4)	0.452945822378	0.418446733472	0.418201288603	0.154692321814	0.0408334847821	0.0370440498074	0.264709728154	0.212828705959	0.633187381657	0.149551388859	0.246104998321	0.463061332918	0.197127913889	0.139625006417	0.297056330428	0.488610776721	0.473289266825	0.134620846418	0.717002841662	0.483628145494	0.130165606629	0.547062489445	0.922248596452	0.250169593545	0.0034197801988	0.371686163756	0.118984336848	0.990267362155	0.650834223871	0.0526475312545
Phenylacetylglutamine	0.307345280413	0.332231090905	0.470488824322	0.0949534247922	0.176463196814	0.112611288783	0.123372145381	0.13483747907	0.848430360163	0.127872686073	0.00817003720159	0.893282818839	0.0931230516996	0.34510124881	0.319387184788	0.266306392932	0.315513395959	0.323550961695	0.912607891994	0.358253710507	0.200204994365	0.525193769018	0.486001336381	0.394688457256	0.00103675770476	0.371686163756	0.0913183531314	0.716862398856	0.680638146314	0.0237724205152
11,14-trans-Eicosadienoic acid	0.778882947684	0.531483278471	0.366923717203	0.810329900897	0.162628653517	0.0643852241037	0.0552156619873	0.772630967436	0.627346145424	0.0603262357857	0.0031141814777	0.575754092954	0.553422892121	0.358253710507	0.760046828677	0.00102779490016	0.246614888796	0.701627961764	0.385395964378	0.473289266825	0.185132847591	0.0665716539379	0.785039384346	0.468161337893	0.0577285715997	0.264709728154	0.698742483024	0.201509828955	0.362700208495	0.159723054177
Picrocrocin	0.332231090905	0.170837640526	0.12316286568	0.340779724454	0.287484242917	0.0793889023946	0.0142268226973	0.206453641744	0.520665105699	0.225959924227	0.00358315817129	0.604194128104	0.114708026865	0.723122782577	0.980536031606	0.242837957094	0.31141340051	0.912562926569	0.886853296916	0.0715970112603	0.112611288783	0.159032246132	0.473056963583	0.504632511085	0.00328564110278	0.050437519451	0.074642776086	0.589708966847	0.272172685319	0.167837210351
Diepomuricanin A	0.553422892121	0.791425383797	0.569934236777	0.261026477068	0.154692321814	0.130165606629	0.0686440699621	0.340779724454	0.633187381657	0.604194128104	0.0420845586719	0.741577431572	0.182211997759	0.463061332918	0.257119229722	0.270037581263	0.34510124881	0.15188073872	0.951388022154	0.581396209585	0.509950460344	0.451993555669	0.760046828677	0.362700208495	0.00625176273093	0.650834223871	0.457989434769	0.957842016765	0.899718678289	0.0538504003315
7-[(1R,2R,3R,5S)-3,5-Dihydroxy-2-[(3S)-3-hydroxyoctyl]cyclopentyl]heptanoylcarnitine	0.772630967436	0.970822376326	0.993511494067	0.964342004075	0.197127913889	0.216063794611	0.287484242917	0.925517893714	0.854813951687	0.275952384616	0.139185990397	0.0826735672032	0.957863757449	0.349454142981	0.255305932378	0.0563180508946	0.83569043206	0.189330681805	0.499341096957	0.874014777608	0.766392281348	0.569328913481	0.766274821761	0.0539904763773	0.110541947058	0.964342004075	0.886853296916	0.957842016765	0.804016756666	0.124276631977
Zedoarol	0.108499837943	0.132487156361	0.281424206783	0.139625006417	0.547900667595	0.0762009593524	0.056461625102	0.0238582312797	0.399380136169	0.147025547648	0.0101382126207	0.83569043206	0.0860564803375	0.433057670392	0.716862398856	0.74453890232	0.753956186436	0.980536031606	0.791425383797	0.0913183531314	0.116832323013	0.893063069845	0.501759435476	0.332231090905	0.000447265775093	0.130165606629	0.00695027471216	0.89001079913	0.358253710507	0.0575832453171
Cannabichromene	0.633187381657	0.893282818839	0.880369165257	0.99675739728	0.118984336848	0.142062486324	0.173635061168	0.520665105699	0.90616049605	0.307345280413	0.000476526067801	0.494076427877	0.874014777608	0.570135447561	0.478214049325	0.00807375533	0.399380136169	0.35799863597	0.376225421066	0.912607891994	0.874014777608	0.0597311661976	0.437745235805	0.772630967436	0.229322411766	0.874014777608	0.990272385227	0.353582773977	0.729258750734	0.447691829164
Daunosamine	0.468161337893	0.0843526481198	0.355786805484	0.488838709959	0.315513395959	0.144529289662	0.194082235126	0.515294731034	0.423287669288	0.0265656971039	0.0341683667557	0.810329900897	0.319645217778	0.15210693919	0.938413897043	0.0360292808106	0.581396209585	0.919018818155	0.404101935964	0.447930670727	0.0516016120007	0.167135486776	0.349198151948	0.206453641744	0.0151109864826	0.042835831247	0.287484242917	0.193839028392	0.144529289662	0.0569480125447
2-Hydroxy-4-Methoxy-3,5-bis(3-Methylbut-2-enyl)-6-Pentylbenzoic Acid	0.413635371402	0.564540530467	0.523142678496	0.433057670392	0.570135447561	0.553422892121	0.0843526481198	0.257375375732	0.609949626328	0.144529289662	0.00317791192596	0.772630967436	0.0686440699621	0.323808812938	0.380543264405	0.0257771158971	0.332231090905	0.638874982638	0.90616049605	0.157307657142	0.250169593545	0.747253343092	0.750731219015	0.394688457256	0.00173754615685	0.34510124881	0.592749811223	0.336232560425	0.686655054168	0.00153900722576
Selachyl alcohol	0.399380136169	0.710899259288	0.413388958532	0.468161337893	0.216063794611	0.468161337893	0.197127913889	0.367177725555	0.931979735199	0.698742483024	0.275436770566	0.428158031919	0.509950460344	0.82298930248	0.315255217467	0.785039384346	0.570135447561	0.493850025086	0.542403164757	0.336489647364	0.615726982695	0.996750683843	0.425475259825	0.408853725959	0.0151109864826	0.433057670392	0.0213714146578	0.273800951679	0.880430490765	0.293100152253
2alpha-(3-Hydroxypropyl)-1alpha,25-dihydroxy-19-norvitamin D3	0.680638146314	0.854813951687	0.974049849571	0.418446733472	0.142062486324	0.447930670727	0.261026477068	0.753956186436	0.867606533579	0.404101935964	0.0300804767042	0.34510124881	0.82298930248	0.899718678289	0.141841642342	0.794464815991	0.867606533579	0.150599894719	0.804016756666	0.867606533579	0.944915183513	0.835354641928	0.78190381907	0.307345280413	0.112611288783	0.970822376326	0.170837640526	0.630086198001	0.964342004075	0.309117023974
4-Guanidinobutanoic acid	0.531483278471	0.222629355029	0.241088950333	0.203313547718	0.575754092954	0.295332601634	0.0481689767896	0.106484795695	0.621525916891	0.468161337893	0.0138915639623	0.686655054168	0.0657823640404	0.371686163756	0.785039384346	0.598270185159	0.504632511085	0.993511494067	0.650834223871	0.0762009593524	0.170837640526	0.580606312984	0.89001079913	0.717002841662	0.000335298038224	0.056461625102	0.089539147429	0.848352947674	0.452945822378	0.0550738379828
Androst-5-ene-3beta,17beta-diol	0.206453641744	0.977304488169	0.135806129075	0.785147870867	0.0603262357857	0.0251835915596	0.0155691221166	0.319645217778	0.99675739728	0.0527858619536	0.0900601581275	0.785147870867	0.0860564803375	0.147025547648	0.242837957094	0.125397466886	0.0590167068731	0.423043230343	0.964342004075	0.209625340837	0.00647796835824	0.558146964537	0.171997160786	0.848430360163	3.90768294564e-05	0.275952384616	0.191067883573	0.366923717203	0.816654203568	0.0103532693161
Cis-3-Hexenyl pyruvate	0.170837640526	0.867606533579	0.902888968274	0.990272385227	0.203313547718	0.261026477068	0.336489647364	0.239601763905	0.810329900897	0.0326937333777	0.362190794576	0.478444932923	0.216063794611	0.0577285715997	0.222378688442	0.210975026191	0.515294731034	0.225708571562	0.28360817851	0.336489647364	0.0968096524825	0.698146479015	0.171997160786	0.358253710507	0.00695027471216	0.553422892121	0.38079539135	0.450196448256	0.99675739728	0.00105331414103
Morph	0.983787953305	0.34510124881	0.111372436319	0.710899259288	0.162628653517	0.036140323757	0.116832323013	0.509950460344	0.63904933585	0.349454142981	0.0368187385928	0.515294731034	0.287484242917	0.162628653517	0.816561047904	0.0966210779233	0.385395964378	0.581199152058	0.804016756666	0.385395964378	0.315513395959	0.13397039369	0.499116261266	0.173635061168	0.00216595785995	0.147025547648	0.239601763905	0.928711578723	0.272172685319	0.227385491097
Loperamide	0.785147870867	0.499341096957	0.0563180508946	0.829334833788	0.977304488169	0.38079539135	0.390027025821	0.729258750734	0.212828705959	0.408853725959	0.435034598175	0.15210693919	0.609949626328	0.385395964378	0.967565216404	0.0699479206938	0.621525916891	0.698593812708	0.741577431572	0.162628653517	0.633187381657	0.944801300407	0.630086198001	0.0287487548826	0.0245139177322	0.31141340051	0.394688457256	0.382840079218	0.323808812938	0.15188073872
para-hydroxyatorvastatin	0.194082235126	0.399380136169	0.909336908871	0.473289266825	0.919060485141	0.236143297297	0.34510124881	0.575754092954	0.442944150825	0.463061332918	0.668335564614	0.0913183531314	0.912607891994	0.413635371402	0.935178808952	0.899667140661	0.315513395959	0.413388958532	0.353838325425	0.90616049605	0.390027025821	0.609203629316	0.273800951679	0.542403164757	0.165334541226	0.295332601634	0.0860564803375	0.432815356969	0.650834223871	0.336232560425
9-Oxo-nonanoic acid	0.423287669288	0.243092286039	0.360218254103	0.55896959528	0.463061332918	0.0225880297983	0.108499837943	0.28360817851	0.680638146314	0.0142268226973	0.121847553922	0.615726982695	0.295332601634	0.035253635865	0.760046828677	0.162397417676	0.553422892121	0.967565216404	0.437986429702	0.0438646403688	0.0104025577272	0.493169008919	0.360218254103	0.547900667595	0.00647796835824	0.0219731216396	0.144529289662	0.420618567104	0.159953062786	0.0556933346297
Cholylcitrulline	0.0470641111717	0.964342004075	0.832426066062	0.0459785720312	0.0616573626261	0.488838709959	0.116832323013	0.275952384616	0.203313547718	0.408853725959	0.841894425141	0.983787953305	0.531483278471	0.494076427877	0.0966210779233	0.118778104832	0.28360817851	0.171997160786	0.531483278471	0.717002841662	0.116832323013	0.957776592244	0.193839028392	0.944915183513	0.0949534247922	0.592749811223	0.039859530901	0.983779582516	0.447930670727	0.224039639127
5-Hexyl-2-methylpyridine	0.38079539135	0.919060485141	0.635940225036	0.219330660805	0.0238582312797	0.319645217778	0.132487156361	0.332231090905	0.32800412436	0.197127913889	0.0490272153817	0.741577431572	0.219330660805	0.353838325425	0.0427130326332	0.488610776721	0.604194128104	0.21258027322	0.698742483024	0.990272385227	0.194082235126	0.662039320722	0.873950210565	0.609949626328	0.0110924436195	0.804016756666	0.437986429702	0.39443855177	0.829334833788	0.0148230038253
Phosphoramidon	0.418446733472	0.990272385227	0.257119229722	0.977304488169	0.149551388859	0.157307657142	0.157307657142	0.287484242917	0.938445626403	0.931979735199	0.171761656645	0.367177725555	0.188084781422	0.710899259288	0.206206841079	0.253500677954	0.390027025821	0.161056453033	0.867606533579	0.468161337893	0.729258750734	0.747253343092	0.873950210565	0.200204994365	0.00415955099439	0.899718678289	0.336489647364	0.662534014391	0.931979735199	0.0911348069421
Alpha-Bisabolol oxide A	0.861206133673	0.176463196814	0.340522965795	0.951388022154	0.662698430977	0.081019048695	0.225959924227	0.615726982695	0.144529289662	0.0672019124137	0.00564974633989	0.668659522985	0.457989434769	0.039859530901	0.813395971612	0.00807375533	0.564540530467	0.732199223164	0.299304842053	0.741577431572	0.209625340837	0.116013199521	0.107291368236	0.142062486324	0.00561127262989	0.0672019124137	0.385395964378	0.239347968587	0.114708026865	0.133442796636
1-(2-Furyl)butan-3-one	0.604194128104	0.990272385227	0.810233643926	0.983787953305	0.842055730332	0.880430490765	0.332231090905	0.710899259288	0.931979735199	0.526061363145	0.273543136338	0.575754092954	0.931979735199	0.581396209585	0.486001336381	0.647709790321	0.547900667595	0.819728827407	0.413635371402	0.478444932923	0.829334833788	0.710325138469	0.987023375501	0.433057670392	0.592749811223	0.931979735199	0.816654203568	0.586866605896	0.509950460344	0.167837210351
